# Supplementary material for: Photocatalytic Isomerization of (E)-Anethole to (Z)-Anethole
Source: Molecules. 2022 Aug 22;27(16):5342. doi: 10.3390/molecules27165342 (PMC9412280; doi:10.3390/molecules27165342)
Supplement: Supplementary file 1 [file molecules-27-05342-s001.zip]

Archive with 1 entries (1 files):
- molecules-1874169-supplementary.pdf
